# Supplementary material for: A conceptual clinical reasoning framework for early syndromic recognition in dental practice
Source: Front Oral Health. 2026 Jun 26;7:1873598. doi: 10.3389/froh.2026.1873598 (PMC13350046; doi:10.3389/froh.2026.1873598)
Supplement: Supplementary file 1 [file Table1.xlsx]

## Sheet: Table S1
Supplementary Table S1: Structured evaluation matrix for candidate sentinel findings
Candidate finding	Early detectability	Signal‑to‑noise ratio	Syndromic association	Actionability	Gateway function	Overall assessment	Status	Rationale (if not primary)
Hypodontia/oligodontia	High	High	High	High	High	Suitable sentinel finding	Primary sentinel finding	-
Generalized enamel defects	High	Moderate (qualitative)	High	High	High	Suitable with caveats	Primary sentinel finding	Qualitative definition, some subjectivity
Unexplained gingival overgrowth	High	Moderate (limited specificity)	High	High	High	Suitable with caveats	Primary sentinel finding	Multiple non‑syndromic causes, context‑dependent
Oral mucosal pigmentation	High	Moderate (overlap with physiologic patterns)	High	High	High	Suitable with caveats	Primary sentinel finding	Overlap with physiologic pigmentation patterns
Macroglossia	High	High	High	Moderate (exclude pseudomacroglossia)	High	Suitable with caveats	Primary sentinel finding	Requires exclusion of non‑syndromic causes
Craniofacial disproportion	High	Moderate (overlap with normal variation)	High	High	High	Suitable with caveats	Primary sentinel finding	Broad category; requires specific sub‑patterns
Supernumerary teeth	High	Low (incidental)	Low (inconsistent)	Low (no clear threshold)	Low	Supportive (non‑primary)	Supportive finding	May add weight when multiple findings present
Isolated malocclusion	High	Low (very limited specificity)	Low	Low	Low	Not prioritised	Excluded	High prevalence, low syndromic specificity
Bruxism	High	Low (very limited specificity)	Low	Low	Low	Not prioritised	Excluded	Not specifically syndromic
Cleft palate	-	-	-	-	-	Outside framework scope	Excluded (by design)	Overt anomaly with established referral pathway; framework focused on subtle triggers
Depressed/broad nasal bridge	High	Moderate (common)	High	Low (no dental action)	Low	Not prioritised	Excluded	Less reliably assessed in dental exam; more relevant to specialist
High‑arched palate	High	Low (many non‑syndromic)	High	Low (no defined action)	Low	Not prioritised	Excluded	Non‑specific finding, low actionability
Footnotes: 1) High = substantially aligned with the criterion; Moderate = aligned with important caveats or contextual limitations; Low = limited alignment or low clinical utility within the present framework. 2) The matrix represents a structured qualitative assessment used during framework development rather than a formal weighted scoring system. 3) Cleft palate was excluded by design because i…
