# Supplementary material for: A conceptual clinical reasoning framework for early syndromic recognition in dental practice
Source: Front Oral Health. 2026 Jun 26;7:1873598. doi: 10.3389/froh.2026.1873598 (PMC13350046; doi:10.3389/froh.2026.1873598)
Supplement: Supplementary file 2 [file Table2.xlsx]

## Sheet: Table S2
Supplementary Table S2: Chairside summary checklist for sentinel findings
Sentinel finding	Threshold for suspicion (red flags)	Supportive clues	Recommended clinical action
Hypodontia/oligodontia	≥3 missing permanent teeth (excl. 3rd molars); ≥6 associated with increased syndromic likelihood; missing teeth in stable positions (maxillary central incisors, mandibular canines, first molars)	Family history of missing teeth; heat intolerance; sparse hair; nail dystrophy; polydactyly; short stature	Consider genetics / paediatric referral
Generalized enamel defects	Affecting multiple teeth, both dentitions; pattern inconsistent with fluorosis/MIH/tetracycline; extraoral findings present	Hair/nail abnormalities; skin fragility; dental anomalies (hypodontia, taurodontism)	Consider genetics / paediatric dental referral
Unexplained gingival overgrowth	Progressive, generalized, firm, fibrotic; persists despite BOP <10%; not attributable to known drug‑induced causes (phenytoin, cyclosporine, nifedipine)	Coarse facies; nail hypoplasia; macrocephaly; hypertrichosis; cancer history; renal stones	Consider genetics referral; periodontal/surgical management as indicated
Oral mucosal pigmentation	Multiple brown macules on lips/buccal mucosa; childhood onset; not explained by physiological/amalgam/smoking/drugs	Perioral/digital pigmentation; GI symptoms; seizures; endocrine abnormalities	Consider multidisciplinary referral based on associated systemic findings
Macroglossia	Marked tongue protrusion; lateral crenations; diastema/spacing; Class III tendency; exclude pseudomacroglossia & local lesions	Neonatal hypoglycemia; earlobe creases; hemihypertrophy; mucosal neuromas; coarse facies; hearing loss	Consider genetics referral; ENT/airway assessment and orthodontic evaluation as indicated
Craniofacial disproportion (see sub‑types)	Abnormal head shape (craniosynostosis); disproportionate midface retrusion with Class III pattern; micrognathia with airway/feeding issues	Syndactyly; proptosis; ear anomalies; cleft palate; cardiac defects; thumb anomalies	Consider multidisciplinary referral (craniofacial/genetics/ENT/orthodontics)
Footnotes: 1) This is a simplified conceptual clinical summary derived from the framework and is intended to support structured clinical reasoning rather than function as a validated screening tool. For full details (prevalence, references, early diagnostic evidence), see Table 3. 2) BOP = bleeding on probing; MIH = molar‑incisor hypomineralisation.
